# Supplementary material for: Are scurs in heterozygous polled (Pp) cattle a complex quantitative trait?
Source: Genet Sel Evol. 2020 Feb 7;52:6. doi: 10.1186/s12711-020-0525-z (PMC7006098; doi:10.1186/s12711-020-0525-z)
Supplement: Supplementary file 4 — Additional file 4: Table S5. Positions with significant LRT values of CC and CCL codings. [file 12711_2020_525_MOESM4_ESM.xlsx]

## Sheet: Table S5
Table S5 Significant LRT positions of codings CC and CCL
Chromosome	Position	CC	CCL
BTA05	44653747	--	14.9296
	44657092	15.7654	16.0876
	44658554	16.3972	16.727
	44662150	16.5776	17.0734
	44666986	16.9468	17.6384
	44671261	17.8026	18.6924
	44676981	18.5142	19.3956
	44680965	18.9404	19.856
	44681907	18.5534	19.3734
	44682671	18.9358	20.078
	44683721	20.2674	21.6892
	44684840	20.4124	21.9184
	44685958	18.7606	19.6516
	44687073	18.606	19.471
	44687874	16.4776	17.387
	44688736	15.877	16.8636
	44689625	15.9298	16.9068
	44690599	15.7086	16.5648
	44691633	14.9742	15.835
	44695065	--	15.519
BTA12	7774577	15.5002	--
	7780281	19.3158	17.3522
	7786968	19.1568	16.716
	7795100	19.9628	17.9696
	7803275	18.9468	17.1498
	7808705	17.585	15.8022
	7817202	16.3798	--
	7826680	15.6414	--
	7839564	15.1626	--
	7841309	14.7468	--
	7844252	14.8396	--
	18556088	15.2564	--
	18561582	16.2268	15.3162
	18580048	--	14.752
	18583387	--	14.8298
	18594707	--	14.7852
	18601036	--	14.843
	18602652	--	14.9396
	18609141	--	15.5604
	20454904	--	14.7552
	20468696	15.0712	15.606
	20470497	15.017	15.4912
	20480268	15.3602	15.813
	20493752	15.75	16.2
	20499193	15.976	16.4172
	20502642	16.3554	16.8388
	20508742	16.8378	17.2052
	20515860	16.9738	16.9222
	20524947	16.2454	16.0042
	20532752	16.5056	16.2812
	20537244	16.5492	16.1078
	20542189	14.9498	--
	20652757	16.1148	16.1362
	20657535	16.4408	16.3608
	20658484	16.239	15.9734
	20659324	16.3078	16.061
	20660154	15.9772	15.6982
	20661739	15.944	15.708
	20663524	17.4498	17.6004
	20664574	15.0646	15.6638
	20665471	15.015	15.6462
	20666446	--	14.8826
	20717307	18.3126	19.4308
	20724250	18.5968	19.7684
	20727644	18.0482	19.8164
	20730248	17.9532	19.7604
	20731883	16.9456	18.5504
	20735298	16.8434	18.5032
	20739214	16.9382	18.5984
	20740610	15.8146	17.344
	20742139	15.9582	17.4126
	20745352	16.7142	17.8268
	20769956	15.8258	15.5574
	20770767	16.3872	16.017
	20771561	17.6238	16.9106
	20774060	19.2918	18.2026
	20776697	19.244	18.1654
	20781233	18.581	17.4576
	20786739	17.7848	16.7004
	20789375	16.1988	15.2688
	20790772	14.9744	--
	20805136	15.5096	--
	20805940	16.0462	15.085
	20806644	15.8328	14.7516
	20808729	15.2052	--
	20812576	15.263	--
	20834615	16.2954	15.2688
	20854428	16.0914	15.215
	20857664	15.7292	14.8526
	20867705	15.542	--
	20879746	15.572	--
	20894566	15.3904	--
	21191544	14.9498	--
	21192086	15.0928	--
	21192686	15.2228	--
BTA16	40471282	--	15.6232
	40481190	--	15.583
	40487847	--	15.6634
	40493443	14.9042	16.3952
	40500014	14.844	16.3036
	40504365	--	16.0634
	40508908	--	15.6062
BTA18	46391711	--	15.6476
BTA23	46727175	14.8412	--
	46756140	--	15.4056
	46765145	14.9982	15.5378
	46766604	14.9412	15.5092
	46772519	14.915	15.6542
